# Supplementary material for: Analytical validation of the Target Selector ctDNA platform featuring single copy detection sensitivity for clinically actionable EGFR, BRAF, and KRAS mutations
Source: PLoS One. 2019 Oct 3;14(10):e0223112. doi: 10.1371/journal.pone.0223112 (PMC6776432; doi:10.1371/journal.pone.0223112)
Supplement: S1 Table — Inter-assay precision aggregated as means of plate (1–10). Columns are: Assay.Standard–Assay name, Standard (A,B,C, or D), mean of means Ct values aggregated by plate, standard deviation of means of Ct values aggregated by plate, percent Coefficient of Variation. All inter-assay standard deviations fell within the 1 Ct standard deviation set as the acceptance criteria. (XLSX) [file pone.0223112.s001.xlsx]

## Sheet: Table S1 Inter
Assay Standard	Mean of means	StdDev of means	percent CoV
BRAF Std A	26.92	0.39	1.45
BRAF Std B	29.61	0.11	0.37
BRAF Std C	33.13	0.5	1.51
BRAF Std D	36.63	0.5	1.36
Del19 Std A	25.29	0.31	1.22
Del19 Std B	28.82	0.55	1.92
Del19 Std C	32.23	0.51	1.6
Del19 Std D	35.34	0.44	1.26
EGFR WT Std A	26.9	0.18	0.67
EGFR WT Std B	30.5	0.47	1.54
EGFR WT Std C	33.79	0.49	1.46
EGFR WT Std D	36.62	0.75	2.06
L858R Std A	26.15	0.33	1.25
L858R Std B	29.76	0.29	0.99
L858R Std C	33.72	0.22	0.66
L858R Std D	37.53	0.85	2.26
T790M Std A	26.9	0.2	0.74
T790M Std B	29.94	0.2	0.65
T790M Std C	33.56	0.5	1.49
T790M Std D	36.67	0.54	1.48
KRAS Std A	30.1	0.24	0.8
KRAS Std B	32.99	0.15	0.46
KRAS Std C	35.7	0.17	0.46
KRAS Std D	38	0.4	1.04
