# Supplementary material for: Analytical validation of the Target Selector ctDNA platform featuring single copy detection sensitivity for clinically actionable EGFR, BRAF, and KRAS mutations
Source: PLoS One. 2019 Oct 3;14(10):e0223112. doi: 10.1371/journal.pone.0223112 (PMC6776432; doi:10.1371/journal.pone.0223112)
Supplement: S2 Table — Intra-assay reproducibility aggregated as means of each plate (1–10). Columns are: Assay.Std.Inst—Assay name, Standard (A, B, C or D), Instrument, mean of Ct values by plate, standard deviation of Ct values by plate, percent Coefficient of Variation for each set of replicates. 58 of 60 intra-assay standard deviations fell within the 1 Ct standard deviation except for a single set in EGFR WT Std D and a single set in T790M Std D. (XLSX) [file pone.0223112.s002.xlsx]

## Sheet: Table S2 Intra
Table: Intra-assay precision grouped by instrument (1-5). Columns are:
Assay.Std.Inst - Assay name, Standard (A, B, C or D), Instrument
mean of Ct values
standard deviation of Ct values
percent Coefficient of Variation
Assay.Std.Inst	mean	std	percent.CoV
BRAF Std A 1	26.99	0.23	0.87
BRAF Std A 2	26.82	0.34	1.26
BRAF Std A 3	27.4	0.48	1.75
BRAF Std A 4	26.58	0.32	1.22
BRAF Std A 5	26.78	0.35	1.31
BRAF Std B 1	29.66	0.29	0.96
BRAF Std B 2	29.6	0.29	0.97
BRAF Std B 3	29.67	0.39	1.32
BRAF Std B 4	29.59	0.35	1.17
BRAF Std B 5	29.55	0.23	0.79
BRAF Std C 1	33.18	0.37	1.11
BRAF Std C 2	33.13	0.41	1.24
BRAF Std C 3	33.7	0.48	1.41
BRAF Std C 4	32.55	0.32	0.98
BRAF Std C 5	33	0.51	1.53
BRAF Std D 1	36.71	0.63	1.72
BRAF Std D 2	36.42	0.71	1.94
BRAF Std D 3	37.25	0.85	2.29
BRAF Std D 4	36.76	0.74	2
BRAF Std D 5	35.95	0.85	2.36
Assay.Std.Inst	mean	std	percent.CoV
Del19 Std A 1	25.38	0.36	1.4
Del19 Std A 2	25.21	0.49	1.95
Del19 Std A 3	25.21	0.28	1.12
Del19 Std A 4	25.04	0.13	0.51
Del19 Std A 5	25.6	0.28	1.09
Del19 Std B 1	29.11	0.18	0.62
Del19 Std B 2	28.62	0.94	3.27
Del19 Std B 3	28.81	0.46	1.6
Del19 Std B 4	28.38	0.18	0.64
Del19 Std B 5	29.19	0.21	0.73
Del19 Std C 1	32.5	0.2	0.62
Del19 Std C 2	32.06	0.82	2.56
Del19 Std C 3	32.17	0.5	1.57
Del19 Std C 4	31.77	0.54	1.69
Del19 Std C 5	32.63	0.29	0.88
Del19 Std D 1	35.26	0.75	2.11
Del19 Std D 2	35	1	2.85
Del19 Std D 3	35.26	0.77	2.19
Del19 Std D 4	35.44	0.39	1.09
Del19 Std D 5	35.71	0.81	2.27
Assay.Std.Inst	mean	std	percent.CoV
EGFR WT Std A 1	27.04	0.12	0.44
EGFR WT Std A 2	27.07	0.12	0.43
EGFR WT Std A 3	26.7	0.22	0.82
EGFR WT Std A 4	26.87	0.09	0.33
EGFR WT Std A 5	26.84	0.08	0.31
EGFR WT Std B 1	30.54	0.31	1.03
EGFR WT Std B 2	31.06	0.15	0.48
EGFR WT Std B 3	30.01	0.24	0.8
EGFR WT Std B 4	30.54	0.51	1.69
EGFR WT Std B 5	30.33	0.3	1
EGFR WT Std C 1	33.99	0.25	0.73
EGFR WT Std C 2	34.36	0.3	0.88
EGFR WT Std C 3	33.36	0.19	0.57
EGFR WT Std C 4	33.6	0.53	1.57
EGFR WT Std C 5	33.62	0.43	1.27
EGFR WT Std D 1	37.07	0.43	1.17
EGFR WT Std D 2	36.75	0.95	2.58
EGFR WT Std D 3	36.25	0.31	0.85
EGFR WT Std D 4	36.96	0.28	0.76
EGFR WT Std D 5	36.06	1.17	3.26
Assay.Std.Inst	mean	std	percent.CoV
L858R Std A 1	26.27	0.27	1.04
L858R Std A 2	26.43	0.26	0.98
L858R Std A 3	25.94	0.42	1.64
L858R Std A 4	25.83	0.21	0.83
L858R Std A 5	26.27	0.59	2.26
L858R Std B 1	29.93	0.2	0.67
L858R Std B 2	29.96	0.19	0.65
L858R Std B 3	29.73	0.41	1.39
L858R Std B 4	29.42	0.33	1.13
L858R Std B 5	29.74	0.31	1.05
L858R Std C 1	33.78	0.22	0.64
L858R Std C 2	33.76	0.31	0.92
L858R Std C 3	33.87	0.36	1.07
L858R Std C 4	33.43	0.21	0.62
L858R Std C 5	33.76	0.37	1.09
L858R Std D 1	38.06	0.8	2.1
L858R Std D 2	37.39	0.41	1.09
L858R Std D 3	38.48	0.95	2.46
L858R Std D 4	36.56	0.67	1.83
L858R Std D 5	37.19	0.88	2.35
Assay.Std.Inst	mean	std	percent.CoV
T790M Std A 1	27.06	0.09	0.32
T790M Std A 2	26.96	0.11	0.4
T790M Std A 3	26.71	0.05	0.2
T790M Std A 4	26.66	0.09	0.32
T790M Std A 5	27.08	0.2	0.72
T790M Std B 1	30.16	0.16	0.55
T790M Std B 2	29.97	0.07	0.24
T790M Std B 3	29.77	0.1	0.34
T790M Std B 4	29.71	0.1	0.33
T790M Std B 5	30.11	0.11	0.36
T790M Std C 1	34.24	0.5	1.45
T790M Std C 2	33.47	0.2	0.61
T790M Std C 3	33.34	0.5	1.51
T790M Std C 4	33.14	0.1	0.31
T790M Std C 5	33.61	0.08	0.24
T790M Std D 1	37.27	0.61	1.65
T790M Std D 2	36.48	0.31	0.85
T790M Std D 3	36.44	1.02	2.81
T790M Std D 4	36.56	0.96	2.61
T790M Std D 5	36.59	0.45	1.23
Assay.Std.Inst	mean	std	percent.CoV
KRAS Std A 1	30.01	0.4	1.33
KRAS Std A 2	30.02	0.4	1.33
KRAS Std A 3	30.23	0.37	1.23
KRAS Std A 4	30.25	0.5	1.66
KRAS Std A 5	30.02	0.42	1.4
KRAS Std B 1	33.07	0.33	0.98
KRAS Std B 2	32.87	0.42	1.26
KRAS Std B 3	32.99	0.48	1.47
KRAS Std B 4	33.12	0.25	0.76
KRAS Std B 5	32.87	0.28	0.85
KRAS Std C 1	35.8	0.27	0.75
KRAS Std C 2	35.56	0.24	0.69
KRAS Std C 3	35.87	0.31	0.86
KRAS Std C 4	35.79	0.21	0.58
KRAS Std C 5	35.49	0.11	0.3
KRAS Std D 1	37.91	0.35	0.92
KRAS Std D 2	37.94	0.34	0.9
KRAS Std D 3	38.37	0.67	1.73
KRAS Std D 4	38.12	0.46	1.21
KRAS Std D 5	37.6	0.33	0.89
