# Supplementary material for: Analytical validation of the Target Selector ctDNA platform featuring single copy detection sensitivity for clinically actionable EGFR, BRAF, and KRAS mutations
Source: PLoS One. 2019 Oct 3;14(10):e0223112. doi: 10.1371/journal.pone.0223112 (PMC6776432; doi:10.1371/journal.pone.0223112)
Supplement: S3 Table — Data used to generate master standard curves and assay performance Data for 10 standard curves run across 5 instruments is shown by instrument number as indicated after the target name. Standard curves features for the y.intercept, slope, efficiency and r squared values are published along with the aggregate values use to form the master standard curve which is highlighted below the instrument level data. S2 Table Intra-Assay Reproducibility. (XLSX) [file pone.0223112.s003.xlsx]

## Sheet: Table S3 linearity
Target	y.intercept	slope	efficiency	r.squared
BRAF 1	39.55	-3.52	92.3	0.98
BRAF 2	39.3	-3.47	94.2	0.98
BRAF 3	40.07	-3.58	90.3	0.97
BRAF 4	39.41	-3.57	90.6	0.98
BRAF 5	38.8	-3.32	100.1	0.98
BRAF Avg	39.426	-3.492	93.5	0.978
Del19 1	38.31	-3.38	97.6	0.98
Del19 2	37.93	-3.37	98	0.95
Del19 3	38.23	-3.44	95.3	0.98
Del19 4	38.3	-3.56	90.9	0.99
Del19 5	38.72	-3.47	94.2	0.98
Del19 avg	38.298	-3.444	95.2	0.976
EGFR WT 1	41.79	-3.53	92	0.99
EGFR WT 2	41.59	-3.4	96.8	0.97
EGFR WT 3	40.77	-3.37	98	0.99
EGFR WT 4	41.57	-3.51	92.7	0.99
EGFR WT 5	40.6	-3.26	102.7	0.96
EGFR Wt Avg	41.264	-3.414	96.44	0.98
L858R 1	42.37	-4.4	68.8	0.99
L858R 2	41.59	-4.12	74.9	0.99
L858R 3	42.98	-4.66	63.9	0.98
L858R 4	40.89	-4.07	76.1	0.99
L858R 5	41.47	-4.13	74.6	0.98
L858R Avg	41.86	-4.276	71.66	0.986
T790M 1	41.13	-3.8	83.3	0.98
T790M 2	39.99	-3.52	92.3	0.99
T790M 3	40.01	-3.59	89.9	0.98
T790M 4	40.07	-3.63	88.6	0.98
T790M 5	40.1	-3.51	92.7	0.99
T790M Avg	40.26	-3.61	89.36	0.984
KRAS 1	41.12	-2.95	118.3	0.98
KRAS 2	41.04	-2.96	117.7	0.99
KRAS 3	41.51	-3.05	112.7	0.98
KRAS 4	41.2	-2.93	119.4	0.98
KRAS 5	40.67	-2.84	125	0.99
KRAS Avg	41.108	-2.946	118.62	0.984
